# Supplementary material for: Changing the Paradigm-Controlling Polymer Morphology during 3D Printing Defines Properties
Source: Polymers (Basel). 2022 Apr 19;14(9):1638. doi: 10.3390/polym14091638 (PMC9101014; doi:10.3390/polym14091638)
Supplement: Supplementary file 1 [file polymers-14-01638-s001.zip]

Archive with 1 entries (1 files):
- polymers-1639195-supplementary.pdf
